# Supplementary material for: mRNA trafficking directs cell-size-scaling of mitochondria distribution and function
Source: Nat Commun. 2025 Jul 31;16:7029. doi: 10.1038/s41467-025-61940-6 (PMC12313994; doi:10.1038/s41467-025-61940-6)
Supplement: Supplementary file 4 — Source Data [file 41467_2025_61940_MOESM4_ESM.xlsx]

## Sheet: Fig.1b
	TRAK2 CoM	TRAK2 CoM
Cell No.	Glass	CDM
1	13.6723	33.9776
2	14.5937	37.3548
3	4.75436	22.575
4	11.9892	23.8626
5	38.4919	49.6132
6	16.2898	47.2142
7	10.4656	8.97964
8	46.7847	36.2503
9	14.3107	66.1375
10	34.2136	46.4334
11	32.5904	63.4912
12	23.8128
13	29.0151
14	10.1837
15	13.8513
16	20.753
17	13.0273
18	28.9662
19	31.0517
Glass vs CDM	**	0.0053

## Sheet: Fig.1c
	Glass					CDM
Cell No.	cell length	TRAK2 CoM	GAPDH CoM		Cell No.	cell length	TRAK2 CoM	GAPDH CoM
1	37.344	13.6723	12.1413		1	67.864	33.9776	13.7482
2	21.037	14.5937	7.15323		2	50.939	37.3548	13.97
3	18.022	4.75436	8.10735		3	54.347	22.575	11.8798
4	37.101	11.9892	7.50316		4	64.884	23.8626	18.6626
5	49.59	38.4919	13.4435		5	76.306	49.6132	13.057
6	37.421	16.2898	10.9445		6	91.252	47.2142	16.0666
7	39.209	10.4656	19.025		7	51.013	8.97964	17.2358
8	78.551	46.7847	33.0132		8	67.64	36.2503	29.5864
9	37.766	14.3107	12.5962		9	103.229	66.1375	27.6629
10	47.695	34.2136	20.8452		10	55.736	46.4334	8.56722
11	42.145	32.5904	15.4917		11	72.773	63.4912	30.2338
12	30.976	23.8128	11.2585
13	58.5	29.0151	20.8112
14	19.3	10.1837	7.80576
15	37.478	13.8513	12.4414
16	38.179	20.753	11.6059
17	72.64	13.0273	25.726
18	30.28	28.9662	10.8544
19	42.345	31.0517	19.0613
correlation TRAK2	***	<0.0001
covariance TRAK2 vs GAPDH	***	0.0018

## Sheet: Fig.1e
	RASSF3 CoM	RASSF3 CoM
Cell No.	Glass	CDM
1	20.6995	30.4879
2	13.2239	73.7029
3	18.6338	43.4906
4	21.9521	64.6962
5	35.855	44.5345
6	12.3185	59.7113
7	39.9899	38.682
8	25.7819	47.0315
9	11.406	51.0901
10	75.9107
11	5.50004
12	17.3657
13	24.3415
14	65.1308
15	11.2492
16	31.8272
17	23.253
18	32.5595
19	7.63419
20	32.8241
21	17.2718
22	29.0958
23	10.1849
24	12.1467
Glass vs CDM	***	0.0002

## Sheet: Fig.1f
	Glass					CDM
Cell No.	cell length	RASSF3 CoM	GAPDH CoM		Cell No.	cell length	RASSF3 CoM	GAPDH CoM
1	51.029	20.6995	11.4393		1	63.07	30.4879	26.2954
2	37.456	13.2239	15.491		2	87.82	73.7029	37.0194
3	32.352	18.6338	13.1526		3	71.58	43.4906	29.7523
4	45.346	21.9521	22.3898		4	79.68	64.6962	22.274
5	59.096	35.855	19.7864		5	74.35	44.5345	25.2944
6	21.103	12.3185	11.6219		6	79.75	59.7113	26.6945
7	51.568	39.9899	30.0304		7	74.24	38.682	37.6833
8	69.522	25.7819	17.9446		8	73.72	47.0315	31.0686
9	40.256	11.406	11.7669		9	79.52	51.0901	31.0752
10	94.256	75.9107	36.0589
11	21.688	5.50004	8.91975
12	53.311	17.3657	21.9826
13	35.8	24.3415	11.6977
14	72.577	65.1308	48.5416
15	25.195	11.2492	7.52808
16	60.157	31.8272	20.2887
17	35.965	23.253	11.603
18	54.659	32.5595	29.5824
19	44.581	7.63419	11.761
20	66.885	32.8241	20.8346
21	25.742	17.2718	6.39189
22	50.779	29.0958	10.1603
23	34.269	10.1849	8.18518
24	34.77	12.1467	9.24283
correlation RASSF3	***	<0.0001
covariance RASSF3 vs GAPDH	***	<0.0001

## Sheet: Fig.1h
	RAB13 CoM	RAB13 CoM
Cell No.	Glass	CDM
1	41.1119	38.2824
2	12.1364	59.0313
3	44.1813	49.5308
4	26.4066	60.4412
5	14.4956	54.1173
6	21.0949	66.983
7	13.9744	30.0258
8	46.7121	65.3831
9	30.053	82.7194
10	20.0007	51.2481
11	33.4138	42.1329
12	37.8685
13	22.6372
14	23.591
15	51.8603
16	25.8962
17	26.0811
18	20.8166
19	27.6359
20	27.4621
Glass vs CDM	***	<0.0001

## Sheet: Fig.1i
	Glass					CDM
Cell No.	cell length	RAB13 CoM	GAPDH CoM		Cell No.	cell length	RAB13 CoM	GAPDH CoM
1	57.373	41.1119	23.9988		1	44.127	38.2824	11.8699
2	24.746	12.1364	4.99691		2	88.046	59.0313	19.9262
3	62.17	44.1813	31.4301		3	57.283	49.5308	8.28008
4	41.313	26.4066	8.2296		4	92.378	60.4412	16.6773
5	30.422	14.4956	10.3773		5	74.172	54.1173	10.1538
6	32.012	21.0949	17.3056		6	78.955	66.983	14.03
7	33.768	13.9744	13.9287		7	59.01	30.0258	16.8697
8	54.237	46.7121	24.0599		8	80.817	65.3831	8.41521
9	49.123	30.053	20.4781		9	106.213	82.7194	19.5941
10	52.781	20.0007	13.1566		10	61.767	51.2481	27.4929
11	57.725	33.4138	13.6616		11	47.219	42.1329	11.361
12	57.382	37.8685	20.7989
13	36.249	22.6372	13.1619
14	24.375	23.591	20.8783
15	73.638	51.8603	26.7551
16	48.34	25.8962	16.8611
17	37.143	26.0811	15.5121
18	33.431	20.8166	12.9948
19	68.462	27.6359	22.6743
20	36.582	27.4621	14.7866
correlation RAB13	***	<0.0001
covariance RAB13 vs GAPDH	***	<0.0001

## Sheet: Fig.1k
	ACTB CoM	ACTB CoM
Cell No.	Glass	CDM
1	10.1498	33.9868
2	4.29495	31.076
3	11.4423	28.9021
4	5.34574	16.5288
5	23.2386	18.981
6	19.6666	27.4391
7	10.5431	24.0068
8	10.4204	26.2157
9	8.66982	14.057
10	12.8135	13.5407
11	22.6621	28.4257
12	10.894	45.5888
13	10.7448
14	8.04202
15	11.733
16	12.2139
17	16.9515
18	16.6036
19	10.6997
20	13.2748
21	12.6581
Glass vs CDM	***	<0.0001

## Sheet: Fig.1l
	Glass					CDM
Cell No.	cell length	ACTB CoM	GAPDH CoM		Cell No.	cell length	ACTB CoM	GAPDH CoM
1	30.583	10.1498	9.68301		1	95.432	33.9868	37.0565
2	21.566	4.29495	5.08843		2	76.774	31.076	35.2395
3	40.215	11.4423	10.9375		3	59.052	28.9021	27.9357
4	18.476	5.34574	5.78439		4	80.128	16.5288	22.2488
5	43.744	23.2386	22.7988		5	63.618	18.981	18.9532
6	62.853	19.6666	17.201		6	63.857	27.4391	27.0233
7	28.935	10.5431	10.8897		7	80.959	24.0068	23.485
8	34.193	10.4204	15.6008		8	83.159	26.2157	24.7329
9	33.57	8.66982	7.61801		9	63.717	14.057	12.2333
10	49.208	12.8135	12.0314		10	48.539	13.5407	14.3337
11	53.31	22.6621	19.1934		11	121.187	28.4257	34.5934
12	36.21	10.894	10.1917		12	121.903	45.5888	34.0453
13	32.379	10.7448	12.5014
14	31.279	8.04202	8.39189
15	33.137	11.733	9.68617
16	33.029	12.2139	11.9206
17	48.249	16.9515	16.2154
18	43.266	16.6036	14.7711
19	29.24	10.6997	10.0347
20	30.964	13.2748	11.4121
21	61.934	12.6581	9.95869
correlation ACTB	***	<0.0001
covariance ACTB vs GAPDH	ns	0.8874

## Sheet: Fig.1m
	TRAK2 normalised CoM								RASSF3 normalised CoM								RAB13 normalied CoM								ACTB normalised CoM								GAPDH normalised CoM
Cell No.	20-40 µm	30-50 µm	40-60 µm	50-70 µm	60-80 µm	>70 µm		Cell No.	20-40 µm	30-50 µm	40-60 µm	50-70 µm	60-80 µm	>70 µm		Cell No.	20-40 µm	30-50 µm	40-60 µm	50-70 µm	60-80 µm	>70 µm		Cell No.	20-40 µm	30-50 µm	40-60 µm	50-70 µm	60-80 µm	>70 µm		Cell No.	20-40 µm	30-50 µm	40-60 µm	50-70 µm	60-80 µm	>70 µm
1	0.693718	0.956612	0.773292	0.733324	0.367773	0.179341		1	0.583734	0.575969	0.283337	0.57299	0.529069	0.60758		1	0.967835	0.476485	0.639183	0.378937	0.8297	0.70426		1	0.199154	0.331876	0.284528	0.425101	0.20438	0.404773		1	0.340031	0.358467	0.271976	0.27425	0.445106	0.354158
2	0.956612	0.76875	0.733304	0.176027	0.53593	0.872455		2	0.253598	0.297204	0.171243	0.405642	0.483398	0.897403		2	0.49044	0.658968	0.867551	0.86126	0.710653	0.729619		2	0.364371	0.428717	0.383755	0.489436	0.312898	0.20628		2	0.235947	0.341112	0.199201	0.337871	0.160795	0.415454
3	0.76875	0.32315	0.717341	0.415387	0.500672	0.650188		3	0.446487	0.349343	0.484103	0.775479	0.490754	0.637974		3	0.476485	0.622673	0.892287	0.864668	0.403668	0.848369		3	0.365926	0.257106	0.53124	0.20438	0.298359	0.29653		3	0.214299	0.316614	0.347532	0.249269	0.505551	0.363333
4	0.32315	0.366117	0.776203	0.833096	0.179341	0.595597		4	0.670959	0.679929	0.57299	0.325744	0.370845	0.52104		4	0.658968	0.413837	0.535711	0.716573	0.70426	0.809026		4	0.331876	0.331844	0.351333	0.312898	0.220616	0.315248		4	0.269969	0.358399	0.367581	0.360035	0.27367	0.136896
5	0.366117	0.435312	0.733324	0.495984	0.872455	0.517404		5	0.575969	0.646545	0.405642	0.595685	0.60758	0.598985		5	0.622673	0.624493	0.611791	0.659937	0.729619	0.670459		5	0.428717	0.369792	0.278966	0.298359	0.429696	0.356136		5	0.856547	0.36856	0.450143	0.238798	0.297922	0.367612
6	0.435312	0.369586	0.176027	0.367773	0.650188	0.640687		6	0.297204	0.353051	0.775479	0.606725	0.897403	0.642481		6	0.413837	0.7507	0.378937	0.578844	0.848369	0.654281		6	0.257106	0.354075	0.260395	0.220616	0.404773	0.234561		6	0.201928	0.36346	0.401064	0.389898	0.191995	0.176987
7	0.369586	0.378932	0.415387	0.53593	0.595597			7	0.349343	0.283337	0.325744	0.529069	0.637974	0.81195		7	0.624493	0.702181	0.86126	0.508826		0.778807		7	0.331844	0.258261	0.425101	0.429696		0.373976		7	0.376349	0.268291	0.341401	0.443607	0.423184	0.171114
8	0.378932	0.543571	0.833096	0.500672				8	0.679929	0.171243	0.595685	0.483398	0.52104	0.748731		8	0.7507	0.639183	0.864668	0.8297				8	0.369792	0.304754	0.489436					8	0.299817	0.540598	0.521188	0.218591	0.224476	0.459003
9	0.543571	0.266918	0.495984					9	0.646545	0.484103	0.606725	0.490754	0.598985	0.83925		9	0.702181	0.867551	0.716573	0.710653				9	0.354075	0.300857	0.20438					9	0.343185	0.386096	0.268993	0.217792	0.28763	0.286002
10	0.266918	0.773292						10	0.353051			0.370845	0.642481	0.805367		10		0.892287	0.659937	0.403668				10	0.258261	0.284528	0.312898					10	0.358467	0.524034	0.309489	0.153711	0.437409	0.379483
11		0.733304						11					0.81195			11		0.535711	0.578844					11	0.304754	0.383755	0.298359					11	0.341112	0.360915	0.392829	0.144547	0.202584	0.420277
12		0.717341						12					0.748731			12		0.611791	0.508826					12	0.300857	0.53124	0.220616					12	0.316614	0.292307	0.229819	0.418294	0.331195	0.177697
13		0.776203																						13		0.351333	0.429696					13	0.358399	0.388705	0.240602	0.362465	0.354158	0.277666
																								14		0.278966						14	0.36856	0.226929	0.437051	0.236668	0.415454	0.104127
																								15		0.260395						15	0.36346	0.412481	0.336078	0.355748	0.363333	0.290086
																																16	0.268291	0.456257	0.348801	0.285878	0.136896	0.297417
correlation TRAK2	ns	0.8563																														17	0.540598	0.28146	0.295303	0.473069	0.367612	0.461395
correlation RASSF3	*	0.0225																														18	0.386096	0.363096	0.416874	0.28278	0.176987	0.301965
correlation RAB13	*	0.0161																														19	0.524034	0.404204	0.244501	0.445106	0.171114	0.192121
correlation ACTB	ns	0.3506																														20	0.360915	0.515942	0.271093	0.160795	0.459003	0.226316
covariance TRAK2 vs GAPDH	***	<0.0001																														21	0.292307	0.202236	0.27425	0.505551	0.286002	0.261265
covariance RASSF3 vs GAPDH	***	<0.0001																														22	0.388705	0.417632	0.337871	0.27367	0.379483	0.176068
covariance RAB13 vs GAPDH	***	0.0012																														23	0.226929	0.32512	0.249269	0.297922	0.420277	0.180534
covariance ACTB vs GAPDH	ns	>0.1304																														24	0.412481	0.292469	0.360035	0.191995	0.177697	0.22718
																																25	0.456257	0.331966	0.238798	0.423184		0.388303
																																26	0.28146	0.333533	0.389898	0.224476		0.346065
																																27	0.363096	0.455384	0.443607	0.28763		0.261943
																																28	0.404204	0.303987	0.218591	0.437409		0.276348
																																29	0.515942	0.384816	0.217792	0.202584		0.267976
																																30	0.202236	0.485219	0.153711	0.331195		0.184479
																																31	0.417632	0.271976	0.144547			0.21873
																																32	0.32512	0.199201	0.418294			0.285455
																																33	0.292469	0.347532	0.362465			0.279282
																																34	0.331966	0.367581	0.236668			0.530091
																																35	0.333533	0.450143	0.355748
																																36	0.455384	0.401064	0.285878
																																37	0.303987	0.341401	0.473069
																																38	0.384816	0.521188	0.28278
																																39	0.485219	0.268993
																																40		0.309489
																																41		0.392829
																																42		0.229819
																																43		0.240602
																																44		0.437051
																																45		0.336078
																																46		0.348801
																																47		0.295303
																																48		0.416874
																																49		0.244501
																																50		0.271093

## Sheet: Fig.2a
	ratio of TRAK2:β-Actin levels
Experiment	siCTRL	siTRAK2
1	1	0.60626
2	1	0.684467
3	1	0.424668
siCTRL vs siTRAK2	**	0.0051

[truncated: 50 more sheets: Fig.2c, Fig.2f, Fig.2g, Fig.2h, Fig.2i, Fig.3b, Fig.3e, Fig.3f, Fig.3g, Fig.3h, Fig.3i, Fig.3j, Fig.3k, Fig.3l, Fig.4c, Fig.4d, Fig.4e, Fig.4f, Fig.4g, Fig.4h …]
